# Supplementary material for: Tuning Properties of Iron Oxide Nanoparticles in Aqueous Synthesis without Ligands to Improve MRI Relaxivity and SAR
Source: Nanomaterials (Basel). 2017 Aug 18;7(8):225. doi: 10.3390/nano7080225 (PMC5575707; doi:10.3390/nano7080225)
Supplement: Supplementary file 1 [file nanomaterials-07-00225-s001.zip]

Archive with 12 entries (8 files):
- nanomaterials-215346-proofdone-supp/
- nanomaterials-215346-proofdone-supp/Supplementary/
- nanomaterials-215346-proofdone-supp/Supplementary/Bonvin_Supplemenary Video 1.avi
- nanomaterials-215346-proofdone-supp/Supplementary/Bonvin_Supplemenary Video 2.avi
- nanomaterials-215346-proofdone-supp/Supplementary/Bonvin_Supplemenary Video 3.avi
- nanomaterials-215346-proofdone-supp/Supplementary/nanomaterials-215346-proof-Supplementary revised.pdf
- nanomaterials-215346-proofdone-supp/__MACOSX/
- nanomaterials-215346-proofdone-supp/__MACOSX/Supplementary/
- nanomaterials-215346-proofdone-supp/__MACOSX/Supplementary/._Bonvin_Supplemenary Video 1.avi
- nanomaterials-215346-proofdone-supp/__MACOSX/Supplementary/._Bonvin_Supplemenary Video 2.avi
- nanomaterials-215346-proofdone-supp/__MACOSX/Supplementary/._Bonvin_Supplemenary Video 3.avi
- nanomaterials-215346-proofdone-supp/__MACOSX/Supplementary/._nanomaterials-215346-Supplementary revised.pdf
